# Supplementary material for: Discovery and characterisation of circular bacteriocin plantacyclin B21AG from Lactiplantibacillus plantarum B21
Source: Heliyon. 2020 Aug 21;6(8):e04715. doi: 10.1016/j.heliyon.2020.e04715 (PMC7452424; doi:10.1016/j.heliyon.2020.e04715)
Supplement: Sup Data 1.fasta [file mmc1.zip]

Archive with 1 entries (1 files):
- hly_4715_Sup Data 1_mmc1.fasta
