# Supplementary material for: Discovery and characterisation of circular bacteriocin plantacyclin B21AG from Lactiplantibacillus plantarum B21
Source: Heliyon. 2020 Aug 21;6(8):e04715. doi: 10.1016/j.heliyon.2020.e04715 (PMC7452424; doi:10.1016/j.heliyon.2020.e04715)
Supplement: Sup Data 1.fasta [file mmc1.zip › hly_4715_Sup Data 1_mmc1.fasta]

>AR10Butyrivibriocin_AR10
IADKMGIQLAPAWYQDIVNWVSAGGTLTTGFAIIVGVTVPAWIAEAAAAFGIASAIYF
>Acidocin_B
IADQFGIHLATGTARKLLDAVASGASLGTAFAAILGVTLPAWALAAAGALGATAAIYW
>Plantacyclin_B21AG
IARQFGVHLTTKLTQKALDLLSSGASLGTVAAVILGVTLPGWAVAAAGALGGTAAIVW
>Plantaricyclin_A
IAKQFGVHLTTSLTQKALDLLSAGSSLGTVAAAVLGVTLPAWAVAAAGALGGTAAIVW
>Gassericin_A
IADQFGIHLATGTARKLLDAMASGASLGTAFAAILGVTLPAWALAAAGALGATAAIYW
>Paracyclicin
IANKLGIHLAPGWYQDMVNYVSAGGSLAGAFSVVAGVTLPAWIVPIATAFGAVSAIYF

>Amylocyclicin
LASTLGISTAAAKKAIDIIDAASTIASIISLIGIVTGAGAISYAIVATAKTMIKKYGKKYAAAW
>amylocyclicin_CMW1
LASTLGISAAAAKKAIDIIDAASTIASIISLIGIVTGAGAISYAIVATAKTMIKKYGKKYAAAW
>AS-48
MAKEFGIPAAVAGTVLNVVEAGGWVTTIVSILTAVGSGGLSLLAAAGRESIKAYLKKEIKKKGKRAVIAW
>bacA
MAKEFGIPAAVAGTVLNVVEAGGWVTTIVSILTAVGSGGLSLLAAAGRESIKAYLKKEIKKKGKRAVIAW
>Aureocyclicin_4185
LTGLGIGTGMAATIINAISVGLSAATILSLISGVASGGAWVLAGAKQALKEGGKKAGIAF
>Carnocyclin_A
LVAYGIAQGTAEKVVSLINAGLTVGSIISILGGVTVGLSGVFTAVKAAIAKQGIKKAIQL
>Circularin_A
VAGALGVQTAAATTIVNVILNAGTLVTVLGIIASIASGGAGTLMTIGWATFKATVQKLAKQSMARAIAY
>Enterocin_NKR-5-3B
LTANLGISSYAAKKVIDIINTGSAVATIIALVTAVVGGGLITAGIVATAKSLIKKYGAKYAAAW
>cerecyclin
VVSKLGWTGINIGTANALIGALMTGSDIWTAISVAGLAFGGGIGTAISTIGRKAIMEMVEKVGKKKAAQW
>Garvicin_ML
LVATGMAAGVAKTIVNAVSAGMDIATALSLFSGAFTAAGGIMALIKKYAQKKLWKQLIAA
>lactocyclicin_Q
LIDHLGAPRWAVDTILGAIAVGNLASWVLALVPGPGWAVKAGLATAAAIVKHQGKAAAAAW
>Leucocyclicin_Q
LVNQLGISKSLANTILGAIAVGNLASWLLALVPGPGWATKAALATAETIVKHEGKAAAIAW 
>Uberolysin
LAGYTGIASGTAKKVVDAIDKGAAAFVIISIISTVISAGALGAVSASADFIILTVKNYISRNLKAQAVIW
>Thermocin_458
VAGTLGVSQSIATTVVSIVLTGSTLISIILGITAILSGGVDAILEIGWSAFVATVKKIVAERGKAAAIAW
>Pumilarin
LAKEFGIPGSVAAVVLNVVEAGGAVTTIVSILTAVGSGGLSLIAAAGKETIRQYLKNEIKKKGRKAVIAW
